# Supplementary material for: Circulating exosome-circRNAs mediated downregulation of FGF9 through ceRNA mechanism aggravates renal fibrosis in diabetic nephropathy
Source: PLoS One. 2025 Jun 17;20(6):e0326217. doi: 10.1371/journal.pone.0326217 (PMC12173226; doi:10.1371/journal.pone.0326217)
Supplement: S1 File — (XLSX) [file pone.0326217.s002.xlsx]

## Sheet: Sheet1
	Control			mean	Standard Error	HG 20mmol/L			mean	Standard Error	HG 40mmol/L			mean	Standard Error		Mannitol		mean	Standard Error
FGF9	0.96165	1.09797	0.940376	1	0.0493705	0.875593	0.968949	0.655249	0.833264	0.0929978	0.738132	0.735694	0.510214	0.661347	0.0755696	1.08088	1.05445	1.03178	1.0557	0.0141889
		Control					HG 40mmol/L				HG 40mmol/L+FGF9 50ng/mL
α-SMA	0.378544	0.305864	0.04842	0.244276	0.10015	0.931995	1.24299	0.825016	1	0.125358	0.616227	0.660904	0.459579	0.578903	0.0610402
		Control					HG 40mmol/L				HG 40mmol/L+FGF9 50ng/mL
Vimentin	0.23362	0.134686	0.119412	0.162573	0.0357963	0.988822	1.103	0.90818	1	0.0565161	0.551894	0.740822	0.305285	0.532667	0.126096
